# Supplementary material for: The role of multimodal cardiac imaging in managing electrical storms in severe heart calcifications: a case report
Source: Eur Heart J Case Rep. 2025 Feb 14;9(5):ytaf068. doi: 10.1093/ehjcr/ytaf068 (PMC12076201; doi:10.1093/ehjcr/ytaf068)
Supplement: ytaf068_Supplementary_Data [file ytaf068_supplementary_data.zip]

Archive with 3 entries (3 files):
- movie echo.AVI
- movie echo2.AVI
- movie echo3.AVI
